# Supplementary material for: Mortality Dynamics of Spodoptera frugiperda (Lepidoptera: Noctuidae) Immatures in Maize
Source: PLoS One. 2015 Jun 22;10(6):e0130437. doi: 10.1371/journal.pone.0130437 (PMC4476731; doi:10.1371/journal.pone.0130437)
Supplement: S1 Table — (XLSX) [file pone.0130437.s002.xlsx]

## Sheet: Plan1
S1 Table: Total number of Spodoptera frugiperda eggs evaluated for life table analysis.
		Mortality factors
Year/Season	Initial number of eggs	Predation	Dislodgement	Desiccation	Unknown	Parasitism	Inviability
Without Telenomus remus release
2009/2nd	6231	1127	319	58	16	279	3044
2010/1st	21202	1442	5757	942	422	235	6941
2010/2nd	18349	4707	1254	154	404	383	8066
2011/1st	20999	7664	2196	50	103	696	5270
2011/2nd	22462	3921	10090	52	310	26	2138
With Telenomus remus release
2009/2nd	6060	845	342	168	14	102	3011
2010/1st	19574	1388	5331	1405	603	289	5662
2010/2nd	16622	4203	668	198	580	1068	6190
2011/1st	22545	7566	1495	75	617	661	6113
2011/2nd	23268	2834	11095	253	348	1106	1926
