# Supplementary material for: Mortality Dynamics of Spodoptera frugiperda (Lepidoptera: Noctuidae) Immatures in Maize
Source: PLoS One. 2015 Jun 22;10(6):e0130437. doi: 10.1371/journal.pone.0130437 (PMC4476731; doi:10.1371/journal.pone.0130437)
Supplement: S2 Table — (XLSX) [file pone.0130437.s003.xlsx]

## Sheet: Plan1
S2 Table: Total number of Spodoptera frugiperda larvae evaluated for life table analysis.
		Mortality factors
Year/Season	Initial number of larvae	Other	Parasitism
2009/1st	5450	5302	0
2009/2nd	12657	12240	1
2010/1st	10697	10174	18
2010/2nd	8219	8177	1
2011/1st	7666	7519	2
2011/2nd	2800	2762	0
